# Supplementary material for: Cognitive impairment in people with schizophrenia: an umbrella review
Source: Eur Arch Psychiatry Clin Neurosci. 2022 May 28;272(7):1139–55. doi: 10.1007/s00406-022-01416-6 (PMC9508017; doi:10.1007/s00406-022-01416-6)
Supplement: Supplementary file 2 — Supplementary file2 (XLSX 10 KB) [file 406_2022_1416_MOESM2_ESM.xlsx]

## Sheet: Sheet1
Data extraction form for full text review
Online resource 2: Data extraction table for an umbrella review of cognitive impairment in people with schizophrenia
S.N	Citation	Method									Result		General	Decision
	Author and year	Objective	Study design	Setting	Database searched	Number of Included studies	Participants (Sample size and type)	Diagnosis method	Domain assessed	Concept adressed	Prevalence	Associated factor	Quality using AMSTAR	Included	Excluded (Reason)
